# Supplementary material for: Distinct Microbial Signatures Associated With Different Breast Cancer Types
Source: Front Microbiol. 2018 May 15;9:951. doi: 10.3389/fmicb.2018.00951 (PMC5962706; doi:10.3389/fmicb.2018.00951)
Supplement: Supplementary file 1 [file Data_Sheet_1.xlsx]

## Sheet: BRER
Supplementary Table S1
	Signatures detected	Avg. Hyb Signal of Tumors	Avg. Hyb Signal of Non-matched controls	adjust p-value
Viral	Adenoviridae	1.25003	0.0952278	0.00979971
	Anelloviridae	1.43467	0.0691908	1.12091e-05
	Arenaviridae	1.27786	0.0620995	0.000654548
	Astroviridae	1.3121	0.0175704	1.41705e-05
	Bunyaviridae	1.29138	0.0723195	0.00919991
	Caliciviridae	1.32571	0.175006	0.00147725
	Circoviridae	1.13406	0	9.98047e-06
	Coronaviridae	1.24928	0.0923534	0.0017499
	Filoviridae	1.38723	0.0735539	0.000237936
	Flaviviridae	1.42511	0.0157926	2.54344e-06
	Hepadnaviridae	1.16119	0	3.51442e-07
	Herpesviridae	1.25579	0.0551841	0.00808878
	Iridoviridae	1.32881	0.0234615	0.000595524
	Orthomyxoviridae	1.24591	0.073017	9.83989e-05
	Papillomaviridae	1.22318	0.0678488	0.00594919
	Paramyxoviridae	1.14758	0.0662847	0.00622113
	Parvoviridae	1.19666	0.0299938	2.22574e-05
	Picornaviridae	1.1889	0.0491208	0.00830366
	Polyomaviridae	1.01197	0	4.85569e-06
	Poxviridae	1.26957	0.0539962	0.0066068
	Reoviridae	1.27272	0.051406	0.00467574
	Retroviridae	1.34946	0.0893324	0.00113023
	Rhabdoviridae	1.10179	0.032618	6.00346e-05
	Togaviridae	1.29602	0	9.2288e-07
Bacterial	Acinetobacter	2.10596	0.24098	0.000219013
	Actinomyces	1.67349	0	2.16647e-06
	Aeromonas	1.27863	0.00174171	1.84506e-05
	Agrobacterium	1.13701	0.00706715	6.86948e-06
	Alcaligenes	1.22053	0.0802635	2.23702e-05
	Anaplasma	1.04282	0.0358133	2.18413e-06
	Arcanobacterium	1.075	0	3.89919e-08
	Bartonella	1.19481	0.142732	0.000501656
	Bifidobacterium	1.26503	0	1.2334e-06
	Brevundimonas	1.87049	0.0514559	8.78745e-05
	Brucella	1.14998	0.0322956	0.000154506
	Cardiobacterium	1.16889	0	4.71593e-05
	Caulobacter	1.08094	0.0684303	8.78745e-05
	Citrobacter	1.15238	0.119328	0.00860446
	Clostridium	1.0968	0.00448698	4.59512e-05
	Corynebacterium	1.43826	0	2.69192e-06
	Coxiella	1.34203	0.0320846	9.88694e-07
	Eikenella	1.50354	0	4.36786e-06
	Erysipelothrix	1.94901	0.203543	8.16234e-05
	Escherichia	1.25701	0.0338892	1.64695e-06
	Fusobacterium	1.02302	0	0.00011972
	Helicobacter	1.16561	0	3.94977e-05
	Kingella	1.41016	0	7.93828e-06
	Lactobacillus	1.21259	0.0787404	0.0011353
	Lactococcus	1.39761	0.122065	1.29331e-05
	Listeria	1.30372	0.0422216	1.81413e-06
	Mobiluncus	1.28505	0	6.9416e-05
	Mycobacterium	1.27585	0.143131	0.00954252
	Mycoplasma	1.13764	0.116121	0.00011475
	Neisseria	1.49561	0.117927	5.44944e-06
	Pediococcus	1.26986	0.155076	0.000420637
	Peptoniphilus	1.30603	0	4.97508e-07
	Prevotella	1.13861	0	1.07882e-06
	Propionibacterium	1.21175	0.0179217	2.21171e-07
	Rickettsia	1.19471	0.000941157	1.29594e-06
	Salmonella	1.57136	0	7.53696e-08
	Shigella	1.31705	0	7.1867e-06
	Sphingomonas	1.32815	0.0262649	5.42593e-05
	Staphylococcus	1.14985	0.0304748	7.75795e-05
	Stenotrophomonas	1.46138	0.0215168	3.73627e-05
	Treponema	1.04182	0	3.45678e-05
Fungal	Ajellomyces	1.03703	0	1.99998e-06
	Aspergillus	1.31073	0.00173601	1.95758e-06
	Cunninghamella	1.37129	0	1.64741e-05
	Cystobasidium	1.00278	0	3.94439e-05
	Filobasidiella	1.02248	0	8.61388e-06
	Fusarium	1.34319	0.0367458	0.000106371
	Geotrichum	1.17016	0.0158145	1.44787e-07
	Mucor	1.37888	0.0627366	5.15759e-05
	Pleistophora	1.21293	0.0118722	1.23956e-05
	Rhodotorula	1.18761	0.0432163	6.95216e-05
	Trichophyton	1.01647	0	0.000237081
	Trichosporon	1.12326	0.0253357	0.000123223
Parasitic	Ascaris	1.20447	0	2.39312e-07
	Brugia	1.60614	0.25706	0.00326075
	Entamoeba	1.23173	0.02295	4.46676e-07
	Hartmannella	1.0967	0	5.31432e-05
	Hymenolepis	1.18738	0.153148	0.000696292
	Macracanthorhynchus	1.21948	0.00556804	5.96322e-07
	Naegleria	1.57283	0.251113	0.00320324
	Paragonimus	1.09961	0	3.47698e-07
	Plasmodium	1.35011	0.0530545	0.00595674
	Thelazia	1.542	0	4.82539e-08

## Sheet: BRTP
Supplementary Table S1
	Signatures detected	Avg. Hyb Signal of Tumors	Avg. Hyb Signal of Non-matched controls	adjust p- value
Viral	Adenoviridae	1.27362	0.0577236	0.00210256
	Anelloviridae	1.14187	0.0103433	0.00177012
	Arenaviridae	1.32525	0.0519967	0.00456064
	Arteriviridae	1.13945	0	0.000817945
	Astroviridae	1.41375	0.0529796	0.000366741
	Birnaviridae	1.20332	0.00192316	0.000645642
	Bunyaviridae	1.36846	0.0434647	0.00811015
	Circoviridae	1.12616	0.030358	0.00199387
	Coronaviridae	1.48144	0.0551681	0.00290765
	Filoviridae	1.16527	0.0097537	0.00363081
	Flaviviridae	1.26036	0.041863	0.00223383
	Hepadnaviridae	1.00403	0	0.000379406
	Hepeviridae	1.36866	0	0.000648172
	Herpesviridae	1.37474	0.0553682	0.0076056
	Iridoviridae	1.35304	0.0487885	0.00574678
	Orthomyxoviridae	1.25284	0.0655717	0.00146278
	Papillomaviridae	1.255	0.0374292	0.00856556
	Paramyxoviridae	1.25114	0.0763673	0.00550261
	Parvoviridae	1.32343	0.0387785	0.00699533
	Picornaviridae	1.22678	0.0514911	0.00799334
	Polyomaviridae	2.10461	0.219441	0.00293177
	Poxviridae	1.38918	0.0483918	0.00896512
	Reoviridae	1.38643	0.0555465	0.00884916
	Retroviridae	1.26808	0.0434836	0.00535019
	Rhabdoviridae	1.42011	0.028765	0.00273215
	Togaviridae	1.26131	0.0633714	0.00527595
Bacterial	Actinomyces	1.49807	0	0.00137544
	Aeromonas	1.41482	0.0257224	0.0045378
	Agrobacterium	1.19537	0.0106007	0.000978482
	Bartonella	1.32844	0.123833	0.00836814
	Bordetella	1.07639	0	5.15688e-05
	Borrelia	1.07153	0.070213	0.000537365
	Brevundimonas	1.88938	0.0514559	3.18667e-06
	Campylobacter	1.84044	0.279468	0.00882034
	Chlamydia	1.34271	0.0864747	0.00316712
	Chlamydophila	1.75601	0.192332	0.00316712
	Clostridium	1.24845	0.00700306	0.00237176
	Corynebacterium	1.24845	0.00700306	0.00137514
	Corynebacterium	1.35568	0	0.00137514
	Coxiella	1.01962	0	0.00179376
	Erysipelothrix	1.58635	0.203543	0.00242035
	Haemophilus	1.8197	0.00374821	1.51043e-05
	Helicobacter	1.85553	0	4.76978e-05
	Klebsiella	1.24769	0.0814789	0.0012512
	Lactobacillus	1.79792	0.138474	0.000402786
	Legionella	1.80221	0.305135	0.00957352
	Listeria	1.21521	0.0422216	0.00128906
	Mobiluncus	1.20504	0.0428529	0.00372299
	Mycobacterium	1.09593	0	0.00447502
	Neisseria	1.76572	0.117927	0.00013415
	Pasteurella	1.18397	0	0.000117973
	Pediococcus	1.15819	0.0775381	0.00229655
	Prevotella	1.42443	0	0.000150198
	Propionibacterium	1.09547	0.0179217	0.00101095
	Rickettsia	1.34386	0.000470579	0.000911766
	Shigella	1.29336	0.0629377	0.00206914
	Sphingomonas	1.52159	0.16424	0.00355036
	Staphylococcus	1.32389	0.015598	0.00323618
	Stenotrophomonas	1.24066	0	0.000604329
	Treponema	1.85801	0	9.87283e-06
Fungal	Ajellomyces	1.16478	0	0.00493449
	Aspergillus	1.12427	0	0.000240966
	Candida	1.19733	0.0673979	0.00464566
	Coccidioides	1.48536	0.14271	0.00362805
	Cunninghamella	1.21742	0	0.00581428
	Geotrichum	1.08015	0.0158145	0.000653213
	Penicillium	1.55149	0.0568018	0.00121503
	Pleistophora	2.41637	0	0.000739824
	Rhodotorula	1.4506	0	0.00126451
	Trichosporon	1.28688	0	0.000397251
Parasitic	Ancylostoma	1.17851	0	0.001144
	Angiostrongylus	1.17237	0.132567	0.00856556
	Babesia	1.37557	0.0138584	0.00502062
	Echinococcus	1.45967	0.128987	0.0072108
	Entamoeba	1.32493	0.02295	0.000206846
	Hartmannella	1.32513	0	0.00023705
	Hymenolepis	1.08362	0	0.00156836
	Macracanthorhynchus	1.51712	0.00556804	0.00265751
	Mansonella	1.49963	0.184562	0.00216248
	Naegleria	1.6948	0.126953	0.00327982
	Plasmodium	1.23171	6.15021e-05	0.00651576
	Sarcocystis	1.52606	0.0903437	0.00012115
	Schistosoma	1.33086	0.105461	0.0043325
	Thelazia	1.40501	0	0.000348284
	Trichomonas	1.15706	0.0663061	0.0016474
	Trichostrongylus	1.28358	0.0566923	0.000535603

## Sheet: BRHR
Supplementary Table S1
	Signatures detected	Avg. Hyb Signal of Tumors	Avg. Hyb Signal of Non-matched controls	adjust p-value
Viral	Adenoviridae	1.16931	0.0204251	0.00416899
	Anelloviridae	1.26218	0.0986805	0.00144986
	Arenaviridae	1.2527	0.0319815	0.00362485
	Arteriviridae	1.22489	0	0.000372299
	Astroviridae	1.29267	0.0517768	0.00111161
	Bunyaviridae	1.34179	0.0323698	0.00155712
	Caliciviridae	1.01612	0	0.000424032
	Circoviridae	1.30789	0.0850555	0.00270017
	Coronaviridae	1.21738	0	0.0012278
	Filoviridae	1.33997	0.104194	0.00568548
	Flaviviridae	1.22675	0.016171	0.00299948
	Herpesviridae	1.29678	0.0611549	0.00757848
	Iridoviridae	1.43923	0.046923	0.00056435
	Nodaviridae	1.3231	0	9.69466e-05
	Orthomyxoviridae	1.02291	0.0212586	0.000523813
	Papillomaviridae	1.17542	0.0440384	0.00615769
	Paramyxoviridae	1.1087	0.0263348	0.00145148
	Parvoviridae	1.04644	0.00899137	0.000168441
	Picornaviridae	1.32116	0.0659978	0.000827049
	Polyomaviridae	1.26441	0.113774	0.00023607
	Poxviridae	1.24023	0.0472084	0.00589373
	Reoviridae	1.25775	0.0590792	0.00884663
	Retroviridae	1.24307	0.0333737	0.00108373
	Rhabdoviridae	1.28397	0.0878681	0.00304025
	Togaviridae	1.6302	0	0.000235112
Bacterial	Acinetobacter	2.36661	0.31543	0.000360434
	Actinomyces	1.81463	0	3.95836e-05
	Aeromonas	1.27246	0	0.000197923
	Agrobacterium	1.01215	0	0.00034896
	Alcaligenes	1.1248	0.0802635	0.000323874
	Anaplasma	1.45809	0.0179067	0.000325711
	Bartonella	1.3754	0.0713661	0.00027861
	Borrelia	1.25386	0.070213	0.00760404
	Brevundimonas	1.60489	0.0548799	0.000971308
	Brucella	1.11947	0.0452784	0.00340573
	Caulobacter	1.36526	0	0.000187888
	Clostridium	1.43499	0.00897396	0.000173393
	Corynebacterium	1.01238	0	0.00143399
	Coxiella	1.19494	0.0160423	0.00137216
	Eikenella	1.52258	0	4.79594e-05
	Erysipelothrix	1.31593	0.203543	0.00596876
	Fusobacterium	1.11919	0	0.000259421
	Haemophilus	1.24245	0.00374821	0.00015573
	Kingella	1.51186	0	4.73681e-05
	Klebsiella	1.28752	0.0814789	0.000890223
	Lactobacillus	1.29174	0.138474	0.00379442
	Lactococcus	1.21839	0.122065	0.000329506
	Listeria	1.11159	0.0422216	0.00205763
	Mobiluncus	1.4181	0	0.000236981
	Mycobacterium	1.45556	0.106757	0.00348801
	Peptoniphilus	1.29075	0	0.00355413
	Rickettsia	1.14289	0.00320605	0.00494463
	Salmonella	1.08671	0	9.54446e-05
	Shigella	1.17351	0.0591931	0.00463103
	Sphingomonas	1.14963	0.0525299	5.73954e-05
	Staphylococcus	1.40683	0	0.000160922
	Streptococcus	1.27377	0.174661	0.00227762
Fungal	Ajellomyces	1.37097	0	0.000221188
	Aspergillus	1.45846	0.00173601	0.000652892
	Candida	1.25988	0.0673979	0.00122669
	Coccidioides	1.16185	0.14271	0.00224144
	Epidermophyton	1.03306	0	0.000163591
	Fonsecaea	1.14937	0.0867937	0.000571264
	Pseudallescheria	1.18444	0.102665	0.000597817
	Trichosporon	1.33178	0.216343	0.00656413
Parasitic	Ascaris	1.05536	0	0.000395291
	Balamuthia	1.31043	0.0910619	0.00169772
	Entamoeba	1.60487	0.02295	0.000505936
	Plasmodium	1.68544	0	0.000121969
	Strongyloides	1.15055	0.0481067	0.000854258
	Thelazia	1.27554	0	8.73604e-05

## Sheet: BRTN
Supplementary Table S1
	Signatures detected	Avg. Hyb Signal of Tumors	Avg. Hyb Signal of Non-matched controls	adjust p-value
Viral	Adenoviridae	1.15982	0.105618	0.00450396
	Anelloviridae	1.38549	0.107027	0.00533638
	Arenaviridae	1.16216	0	0.00497182
	Bunyaviridae	1.28788	0.102854	0.00933698
	Coronaviridae	1.22036	0.0729749	0.000976842
	Filoviridae	1.09209	0.0292611	0.000118601
	Flaviviridae	1.26264	0.0471108	0.000315671
	Herpesviridae	1.17829	0.0601483	0.0029058
	Iridoviridae	1.13537	0	4.24361e-05
	Papillomaviridae	1.28958	0.027181	0.000717114
	Paramyxoviridae	1.3638	0.132014	0.00654532
	Parvoviridae	1.27639	0.0459832	0.00406678
	Picornaviridae	1.39297	0.0681765	0.00155361
	Poxviridae	1.24631	0.046459	0.00686989
	Reoviridae	1.25436	0.0297177	0.00530472
	Retroviridae	1.2484	0.0446841	0.000715098
	Rhabdoviridae	1.3126	0.016249	0.000779551
Bacterial	Actinomyces	1.22725	0	3.79894e-05
	Aerococcus	1.04019	0	0.000169594
	Arcobacter	1.10496	0.0581574	5.84499e-05
	Bartonella	1.42839	0.142732	0.00052463
	Brevundimonas	1.66303	0	2.58914e-05
	Brucella	1.10516	0.039364	0.000602071
	Caulobacter	2.15303	0	7.15175e-06
	Coxiella	1.44769	0.0320846	6.30521e-06
	Geobacillus	1.25166	0	0.000108924
	Haemophilus	1.37516	0.00374821	9.07947e-05
	Mobiluncus	1.5457	0	2.91475e-05
	Mycobacterium	1.58616	0	3.78064e-07
	Mycoplasma	1.39143	0	0.000140864
	Orientia	1.0005	0	0.000979811
	Peptoniphilus	1.43031	0	0.000118963
	Rickettsia	1.04561	0	0.000327076
	Rothia	1.20821	0	8.88167e-05
	Sphingomonas	1.20615	0	6.20917e-05
	Stenotrophomonas	1.2267	0.0215168	0.0042951
Fungal	Alternaria	1.06492	0	0.00638999
	Fusarium	1.3038	0	0.000208156
	Malassezia	1.6453	0.138654	6.13102e-05
	Piedraia	1.21588	0.00330568	2.51081e-08
	Pleistophora	1.2703	0.0156384	0.000651203
	Rhizomucor	1.81722	0	1.69635e-08
	Rhodotorula	1.38322	0	3.86517e-07
Parasitic	Babesia	1.5126	0	0.00271439
	Centrocestus	1.9852	0	9.34713e-08
	Contracaecum	1.43062	0	9.54081e-09
	Leishmania	1.09804	0	4.7922e-07
	Mansonella	2.3347	0.272826	0.00103944
	Naegleria	1.28686	0	3.09067e-05
	Necator	1.20132	0.160607	0.00436936
	Onchocerca	1.58452	0.211607	0.00316544
	Schistosoma	1.16847	0.16835	0.0067462
	Strongyloides	1.85644	0.0240533	2.86797e-08
	Toxocara	1.57282	0	5.01705e-08
	Trichinella	1.2857	0	6.30521e-06
	Trichuris	1.5908	0	2.86797e-08
